# Supplementary material for: Association between Soy Isoflavone Intake and Breast Cancer Risk for Pre- and Post-Menopausal Women: A Meta-Analysis of Epidemiological Studies
Source: PLoS One. 2014 Feb 20;9(2):e89288. doi: 10.1371/journal.pone.0089288 (PMC3930722; doi:10.1371/journal.pone.0089288)
Supplement: Excel S1 — The excel file presents premenopausal women’s data information extracted from studies of specific characteristics (sheet names indicate the study characteristics). (XLSX) [file pone.0089288.s003.xlsx]

## Sheet: all pre-
id	first_author	year	time	country	area	design	cohcas	status	nocases	cases	controls	comparison	or	orll	orul	age	bmi	family_his	energy	drinking	smoking	passive smoking	HRT use	fiber/vegetables
1	Laura N. Aderson	2013	later	Canada	western	population-based case-control	0	premenopausal	1	473	1211	isoflavone	0.82	0.61	1.1	1	0	1	0	0	0	0	0	1
1	Laura N. Aderson	2013	later	Canada	western	population-based case-control	0	premenopausal	1	184	1211	isoflavone	1.18	0.78	1.79	1	0	1	0	0	0	0	0	1
1	Laura N. Aderson	2013	later	Canada	western	population-based case-control	0	premenopausal	1	79	1211	isoflavone	1.12	0.6	2.07	1	0	1	0	0	0	0	0	1
4	Qiong Wang	2011	later	China	asian	Hospital based case-control	0	premenopausal	0	224	224	isoflavone	0.47	0.26	0.87	1	1	0	1	0	1	0	1	0
5	Yan-yun Zhu	2011	later	China	asian	Hospital based case-control	0	premenopausal	0	78	97	isoflavone	0.66	0.31	1.07	1	0	1	0	1	1	1	0	1
9	Ya Cho	2010	later	Korea	asian	Hospital based case-control	0	premenopausal	0	210	196	isoflavone	1.36	0.64	2.91	1	1	1	1	1	1	0	0	0
12	Caixia Zhang	2010	later	China	asian	Hospital based case-control	0	premenopausal	1	306	295	isoflavone	0.46	0.26	0.82	1	1	1	1	0	0	1	0	1
13	Larissa A. korde	2009	later	America	western	population-based case-control	0	premenopausal	1	438	684	soy	0.79	0.56	1.12	1	0	1	0	0	0	0	0	0
14	Ruth C. Travis	2008	later	Britain	western	Cohort	1	premenopausal	0	196	22209	isoflavone	1.31	0.95	1.81	0	1	0	1	1	0	0	1	0
15	Sang-Ah Lee	2009	later	China	asian	Cohort	1	premenopausal	1	305	unknown	isoflavone	0.44	0.26	0.73	1	1	1	1	0	0	0	0	0
19	John S. Witte	1997	earlier	America, Canada	western	population-based case-control	0	premenopausal	0	140	222	tofu	0.5	0.2	1.1	1	1	0	1	1	0	0	1	0
20	Min Zhang	2009	later	China	asian	Hospital based case-control	0	premenopausal	0	296	671	isoflavone	0.44	0.28	0.7	1	1	1	1	1	1	1	1	0
20	Min Zhang	2009	later	China	asian	Hospital based case-control	0	premenopausal	0	204	671	isoflavone	0.36	0.21	0.62	1	1	1	1	1	1	1	1	0
21	Mi Kyung Kim	2008	later	Korea	asian	Hospital based case-control	0	premenopausal	0	235	235	soy protein	0.39	0.22	0.93	1	0	0	1	1	0	0	0	0
22	Motoki Iwasaki	2009	later	Japan, Brazil	asian	Hospital based case-control	0	premenopausal	1	178	137	isoflavone	1.35	0.72	2.54	1	0	1	0	0	1	0	0	0
22	Motoki Iwasaki	2009	later	Japan, Brazil	western	Hospital based case-control	0	premenopausal	1	25	24	isoflavone	0.17	0.03	0.84	1	0	1	0	0	1	0	0	0
22	Motoki Iwasaki	2009	later	Japan, Brazil	western	Hospital based case-control	0	premenopausal	1	161	145	isoflavone	0.54	0.26	1.31	1	0	1	0	0	1	0	0	0
25	Jakob Linseisen	2004	earlier	German	western	population-based case-control	0	premenopausal	0	278	666	isoflavone	0.85	0.54	1.33	1	1	1	1	1	0	0	0	0
26	Takeshi Suzuki	2008	later	Japan	asian	population-based case-control	0	premenopausal	1	329	1645	soybeans	0.74	0.54	1.02	1	1	1	1	1	1	0	1	0
27	Min Hee Do	2007	later	Korea	asian	Hospital based case-control	0	premenopausal	0	196	392	soy foods	0.76	0.46	1.67	1	1	1	1	1	1	0	0	1
29	Pamela L. Horn-Ross	2001	earlier	America	western	population-based case-control	0	premenopausal	1	398	471	isoflavone	1.2	0.75	2	1	1	1	1	0	0	0	1	0
30	AH Wu	2008	later	Singapore	asian	Cohort	1	premenopausal	0	190	96605	isoflavone	1.04	0.77	1.4	1	1	1	0	0	0	0	0	0
33	Seiichiro Yamamoto	2003	earlier	Japan	asian	Cohort	1	premenopausal	0	89	9935	isoflavone	0.66	0.25	1.7	1	0	0	1	1	1	1	0	1
34	K Hirose	2005	earlier	Japan	asian	Hospital based case-control	0	premenopausal	0	79	414	isoflavone	0.44	0.22	0.89	1	1	1	1	1	1	0	0	0
36	Xiao Ou Shu	2001	earlier	China	asian	population-based case-control	0	premenopausal	1	952	990	soy foods	0.53	0.39	0.72	1	0	1	1	0	0	0	0	0
51	Hin Peng Lee	1992	earlier	Singapore	asian	Hospital based case-control	0	premenopausal	0	109	207	soy protein	0.4	0.2	0.8	1	0	0	0	0	0	0	0	0
45	TJ Key	1999	earlier	Japan	asian	Cohort	1	premenopausal	0	150		tofu	1.16	0.56	2.38	1	0	0	0	0	0	0	0	0
92	Heather Ward	2008	later	Britain	western	Nested case-control	1	premenopausal	0	43	174	urinary isoflavones	1.3	1.04	1.64	1	0	1	1	0	0	0	1	0
55	Kaoru Hirose	2003	earlier	Japan	asian	Hospital based case-control	0	premenopausal	1	1336	12003	tofu	0.84	0.67	1.04	1	1	1	0	0	0	0	0	0
65	Clement A. Adebamowo	2005	earlier	America	western	Cohort	1	premenopausal	1	637	706652	beans or lentils	0.76	0.57	1	0	1	1	1	1	1	0	1	0
74	Maria Hedelin	2008	later	Sweden	western	Cohort	1	premenopausal	1	494	405517	isoflavonoids	1.04	0.81	1.34	1	1	1	1	1	0	0	1	0
75	Michelle Cotterchio	2007	later	Canada	western	population-based case-control	0	premenopausal	1	930	1211	isoflavone	0.96	0.69	1.33	1	0	1	0	0	0	0	0	1
78	Martijn Verheus	2007	later	Dutch	western	Nested case-control	1	premenopausal	0	87	87	plasma genistein	0.8	0.38	1.69	0	0	0	0	0	0	0	0	0
93	Brian N. Fink	2006	earlier	America	western	population-based case-control	0	premenopausal	1	457	487	isoflavone	1.14	0.76	1.72	1	0	0	1	0	0	0	0	0
95	Marina S. Touillaud	2006	earlier	France	western	Cohort	1	premenopausal	1	402	117652	isoflavone	1	0.76	1.31	0	1	1	1	1	0	0	1	0

## Sheet: isoflavone
id	first_author	year	time	country	area	design	cohcas	status	nocases	cases	controls	comparison	or	orll	orul	age	bmi	family_his	energy	drinking	smoking	passive smoking	HRT use	fiber/vegetables
1	Laura N. Aderson	2012	later	Canada	western	population-based case-control	0	premenopausal	1	473	1211	isoflavone	0.82	0.61	1.1	1	0	1	0	0	0	0	0	1
1	Laura N. Aderson	2012	later	Canada	western	population-based case-control	0	premenopausal	0	184	1211	isoflavone	1.18	0.78	1.79	1	0	1	0	0	0	0	0	1
1	Laura N. Aderson	2012	later	Canada	western	population-based case-control	0	premenopausal	0	79	1211	isoflavone	1.12	0.6	2.07	1	0	1	0	0	0	0	0	1
4	Qiong Wang	2011	later	China	asian	Hospital based case-control	0	premenopausal	0	224	224	isoflavone	0.47	0.26	0.87	1	1	0	1	0	1	0	1	0
5	Yan-yun Zhu	2011	later	China	asian	Hospital based case-control	0	premenopausal	0	78	97	isoflavone	0.66	0.31	1.07	1	0	1	0	1	1	1	0	1
9	Ya Cho	2010	later	Korea	asian	Hospital based case-control	0	premenopausal	0	210	196	isoflavone	1.36	0.64	2.91	1	1	1	1	1	1	0	0	0
12	Caixia Zhang	2010	later	China	asian	Hospital based case-control	0	premenopausal	1	306	295	isoflavone	0.46	0.26	0.82	1	1	1	1	0	0	1	0	1
14	Ruth C. Travis	2008	later	Britain	western	Cohort	1	premenopausal	0	196	22209	isoflavone	1.31	0.95	1.81	0	1	0	1	1	0	0	1	0
15	Sang-Ah Lee	2009	later	China	asian	Cohort	1	premenopausal	1	305		isoflavone	0.44	0.26	0.73	1	1	1	1	0	0	0	0	0
20	Min Zhang	2009	later	China	asian	Hospital based case-control	0	premenopausal	0	296	671	isoflavone	0.44	0.28	0.7	1	1	1	1	1	1	1	1	0
20	Min Zhang	2009	later	China	asian	Hospital based case-control	0	premenopausal	0	204	671	isoflavone	0.36	0.21	0.62	1	1	1	1	1	1	1	1	0
21	Mi Kyung Kim	2008	later	Korea	asian	Hospital based case-control	0	premenopausal	0	235	235	soy protein	0.39	0.22	0.93	1	0	0	1	1	0	0	0	0
22	Motoki Iwasaki	2009	later	Japan, Brazil	asian	Hospital based case-control	0	premenopausal	1	178	137	isoflavone	1.35	0.72	2.54	1	0	1	0	0	1	0	0	0
22	Motoki Iwasaki	2009	later	Japan, Brazil	western	Hospital based case-control	0	premenopausal	1	25	24	isoflavone	0.17	0.03	0.84	1	0	1	0	0	1	0	0	0
22	Motoki Iwasaki	2009	later	Japan, Brazil	western	Hospital based case-control	0	premenopausal	1	161	145	isoflavone	0.54	0.26	1.31	1	0	1	0	0	1	0	0	0
25	Jakob Linseisen	2004	earlier	German	western	population-based case-control	0	premenopausal	0	278	666	isoflavone	0.85	0.54	1.33	1	1	1	1	1	0	0	0	0
29	Pamela L. Horn-Ross	2001	earlier	America	western	population-based case-control	0	premenopausal	1	398	471	isoflavone	1.2	0.75	2	1	1	1	1	0	0	0	1	0
30	AH Wu	2008	later	Singapore	asian	Cohort	1	premenopausal	0	190	96605	isoflavone	1.04	0.77	1.4	1	1	1	0	0	0	0	0	0
33	Seiichiro Yamamoto	2003	earlier	Japan	asian	Cohort	1	premenopausal	0	89	9935	isoflavone	0.66	0.25	1.7	1	0	0	1	1	1	1	0	1
34	K Hirose	2005	earlier	Japan	asian	Hospital based case-control	0	premenopausal	0	79	414	isoflavone	0.44	0.22	0.89	1	1	1	1	1	1	0	0	0
51	Hin Peng Lee	1992	earlier	Singapore	asian	Hospital based case-control	0	premenopausal	0	109	207	soy protein	0.4	0.2	0.8	1	0	0	0	0	0	0	0	0
92	Heather Ward	2008	later	Britain	western	Nested case-control	1	premenopausal	0	43	174	urinary isoflavones	1.3	1.04	1.64	1	0	1	1	0	0	0	1	0
74	Maria Hedelin	2008	later	Sweden	western	Cohort	1	premenopausal	1	494	405517	isoflavonoids	1.04	0.81	1.34	1	1	1	1	1	0	0	1	0
75	Michelle Cotterchio	2007	later	Canada	western	population-based case-control	0	premenopausal	1	930	1211	isoflavone	0.96	0.69	1.33	1	0	1	0	0	0	0	0	1
78	Martijn Verheus	2007	later	Dutch	western	Nested case-control	1	premenopausal	0	87	87	plasma genistein	0.8	0.38	1.69	0	0	0	0	0	0	0	0	0
93	Brian N. Fink	2006	earlier	America	western	population-based case-control	0	premenopausal	1	457	487	isoflavone	1.14	0.76	1.72	1	0	0	1	0	0	0	0	0
95	Marina S. Touillaud	2006	earlier	France	western	Cohort	1	premenopausal	1	402	117652	isoflavone	1	0.76	1.31	0	1	1	1	1	0	0	1	0

## Sheet: soy products
id	first_author	year	time	country	area	design	cohcas	status	nocases	cases	controls	comparison	or	orll	orul	age	bmi	family_his	energy	drinking	smoking	passive smoking	HRT use	fiber/vegetables
9	Ya Cho	2010	later	Korea	asian	Hospital based case-control	0	premenopausal	0	210	196	soy product	0.77	0.35	1.7	1	1	1	1	1	1	0	0	0
13	Larissa A. korde	2009	later	America	western	population-based case-control	0	premenopausal	1	438	684	soy	0.79	0.56	1.12	1	0	1	0	0	0	0	0	0
19	John S. Witte	1997	earlier	America, Canada	western	population-based case-control	0	premenopausal	0	140	222	tofu	0.5	0.2	1.1	1	1	0	1	1	0	0	1	0
21	Mi Kyung Kim	2008	later	Korea	asian	Hospital based case-control	0	premenopausal	0	235	235	tofu	0.23	0.11	0.48	1	0	0	1	1	0	0	0	0
26	Takeshi Suzuki	2008	later	Japan	asian	population-based case-control	0	premenopausal	1	329	1645	soybeans	0.74	0.54	1.02	1	1	1	1	1	1	0	1	0
27	Min Hee Do	2007	later	Korea	asian	Hospital based case-control	0	premenopausal	0	196	392	soy foods	0.76	0.46	1.67	1	1	1	1	1	1	0	0	1
34	K Hirose	2005	earlier	Japan	asian	Hospital based case-control	0	premenopausal	0	79	414	soybeans	0.53	0.27	1.04	1	1	1	1	1	1	0	0	0
36	Xiao Ou Shu	2001	earlier	China	asian	population-based case-control	0	premenopausal	1	952	990	soy foods	0.53	0.39	0.72	1	0	1	1	0	0	0	0	0
45	TJ Key	1999	earlier	Japan	asian	Cohort	1	premenopausal	0	150		tofu	1.16	0.56	2.38	1	0	0	0	0	0	0	0	0
55	Kaoru Hirose	2003	earlier	Japan	asian	Hospital based case-control	0	premenopausal	1	1336	12003	tofu	0.84	0.67	1.04	1	1	1	0	0	0	0	0	0
65	Clement A. Adebamowo	2005	earlier	America	western	Cohort	1	premenopausal	1	637	706652	beans or lentils	0.76	0.57	1	0	1	1	1	1	1	0	1	0
										4702

## Sheet: western
id	first_author	year	time	country	area	design	cohcas	status	nocases	cases	controls	comparison	or	orll	orul	age	bmi	family_his	energy	drinking	smoking	passive smoking	HRT use	fiber/vegetables
1	Laura N. Aderson	2012	later	Canada	western	population-based case-control	0	premenopausal	1	473	1211	isoflavone	0.82	0.61	1.1	1	0	1	0	0	0	0	0	1
1	Laura N. Aderson	2012	later	Canada	western	population-based case-control	0	premenopausal	1	184	1211	isoflavone	1.18	0.78	1.79	1	0	1	0	0	0	0	0	1
1	Laura N. Aderson	2012	later	Canada	western	population-based case-control	0	premenopausal	1	79	1211	isoflavone	1.12	0.6	2.07	1	0	1	0	0	0	0	0	1
13	Larissa A. korde	2009	later	America	western	population-based case-control	0	premenopausal	1	438	684	soy	0.79	0.56	1.12	1	0	1	0	0	0	0	0	0
14	Ruth C. Travis	2008	later	Britain	western	Cohort	1	premenopausal	0	196	22209	isoflavone	1.31	0.95	1.81	0	1	0	1	1	0	0	1	0
19	John S. Witte	1997	earlier	America, Canada	western	population-based case-control	0	premenopausal	0	140	222	tofu	0.5	0.2	1.1	1	1	0	1	1	0	0	1	0
22	Motoki Iwasaki	2009	later	Japan, Brazil	western	Hospital based case-control	0	premenopausal	1	25	24	isoflavone	0.17	0.03	0.84	1	0	1	0	0	1	0	0	0
22	Motoki Iwasaki	2009	later	Japan, Brazil	western	Hospital based case-control	0	premenopausal	1	161	145	isoflavone	0.54	0.26	1.31	1	0	1	0	0	1	0	0	0
25	Jakob Linseisen	2004	earlier	German	western	population-based case-control	0	premenopausal	0	278	666	isoflavone	0.85	0.54	1.33	1	1	1	1	1	0	0	0	0
29	Pamela L. Horn-Ross	2001	earlier	America	western	population-based case-control	0	premenopausal	1	398	471	isoflavone	1.2	0.75	2	1	1	1	1	0	0	0	1	0
92	Heather Ward	2008	later	Britain	western	Nested case-control	1	premenopausal	0	43	174	urinary isoflavones	1.3	1.04	1.64	1	0	1	1	0	0	0	1	0
65	Clement A. Adebamowo	2005	earlier	America	western	Cohort	1	premenopausal	1	637	706652	beans or lentils	0.76	0.57	1	0	1	1	1	1	1	0	1	0
74	Maria Hedelin	2008	later	Sweden	western	Cohort	1	premenopausal	1	494	405517	isoflavonoids	1.04	0.81	1.34	1	1	1	1	1	0	0	1	0
75	Michelle Cotterchio	2007	later	Canada	western	population-based case-control	0	premenopausal	1	930	1211	isoflavone	0.96	0.69	1.33	1	0	1	0	0	0	0	0	1
78	Martijn Verheus	2007	later	Dutch	western	Nested case-control	1	premenopausal	0	87	87	plasma genistein	0.8	0.38	1.69	0	0	0	0	0	0	0	0	0
93	Brian N. Fink	2006	earlier	America	western	population-based case-control	0	premenopausal	1	457	487	isoflavone	1.14	0.76	1.72	1	0	0	1	0	0	0	0	0
95	Marina S. Touillaud	2006	earlier	France	western	Cohort	1	premenopausal	1	402	117652	isoflavone	1	0.76	1.31	0	1	1	1	1	0	0	1	0

## Sheet: asian
id	first_author	year	time	country	area	design	cohcas	status	nocases	cases	controls	comparison	or	orll	orul	age	bmi	family_his	energy	drinking	smoking	passive smoking	HRT use	fiber/vegetables
4	Qiong Wang	2011	later	China	asian	Hospital based case-control	0	premenopausal	0	224	224	isoflavone	0.47	0.26	0.87	1	1	0	1	0	1	0	1	0
5	Yan-yun Zhu	2011	later	China	asian	Hospital based case-control	0	premenopausal	0	78	97	isoflavone	0.66	0.31	1.07	1	0	1	0	1	1	1	0	1
9	Ya Cho	2010	later	Korea	asian	Hospital based case-control	0	premenopausal	0	210	196	isoflavone	1.36	0.64	2.91	1	1	1	1	1	1	0	0	0
12	Caixia Zhang	2010	later	China	asian	Hospital based case-control	0	premenopausal	1	306	295	isoflavone	0.46	0.26	0.82	1	1	1	1	0	0	1	0	1
15	Sang-Ah Lee	2009	later	China	asian	Cohort	1	premenopausal	1	305	unknown	isoflavone	0.44	0.26	0.73	1	1	1	1	0	0	0	0	0
20	Min Zhang	2009	later	China	asian	Hospital based case-control	0	premenopausal	0	296	671	isoflavone	0.44	0.28	0.7	1	1	1	1	1	1	1	1	0
20	Min Zhang	2009	later	China	asian	Hospital based case-control	0	premenopausal	0	204	671	isoflavone	0.36	0.21	0.62	1	1	1	1	1	1	1	1	0
21	Mi Kyung Kim	2008	later	Korea	asian	Hospital based case-control	0	premenopausal	0	235	235	soy protein	0.39	0.22	0.93	1	0	0	1	1	0	0	0	0
22	Motoki Iwasaki	2009	later	Japan, Brazil	asian	Hospital based case-control	0	premenopausal	1	178	137	isoflavone	1.35	0.72	2.54	1	0	1	0	0	1	0	0	0
26	Takeshi Suzuki	2008	later	Japan	asian	population-based case-control	0	premenopausal	1	329	1645	soybeans	0.74	0.54	1.02	1	1	1	1	1	1	0	1	0
27	Min Hee Do	2007	later	Korea	asian	Hospital based case-control	0	premenopausal	0	196	392	soy foods	0.76	0.46	1.67	1	1	1	1	1	1	0	0	1
30	AH Wu	2008	later	Singapore	asian	Cohort	1	premenopausal	0	190	96605	isoflavone	1.04	0.77	1.4	1	1	1	0	0	0	0	0	0
33	Seiichiro Yamamoto	2003	earlier	Japan	asian	Cohort	1	premenopausal	0	89	9935	isoflavone	0.66	0.25	1.7	1	0	0	1	1	1	1	0	1
34	K Hirose	2005	earlier	Japan	asian	Hospital based case-control	0	premenopausal	0	79	414	isoflavone	0.44	0.22	0.89	1	1	1	1	1	1	0	0	0
36	Xiao Ou Shu	2001	earlier	China	asian	population-based case-control	0	premenopausal	1	952	990	soy foods	0.53	0.39	0.72	1	0	1	1	0	0	0	0	0
51	Hin Peng Lee	1992	earlier	Singapore	asian	Hospital based case-control	0	premenopausal	0	109	207	soy protein	0.4	0.2	0.8	1	0	0	0	0	0	0	0	0
45	TJ Key	1999	earlier	Japan	asian	Cohort	1	premenopausal	0	150		tofu	1.16	0.56	2.38	1	0	0	0	0	0	0	0	0
55	Kaoru Hirose	2003	earlier	Japan	asian	Hospital based case-control	0	premenopausal	1	1336	12003	tofu	0.84	0.67	1.04	1	1	1	0	0	0	0	0	0

## Sheet: earlier
id	first_author	year	time	country	area	design	cohcas	status	nocases	cases	controls	comparison	or	orll	orul	age	bmi	family_his	energy	drinking	smoking	passive smoking	HRT use	fiber/vegetables
19	John S. Witte	1997	earlier	America, Canada	western	population-based case-control	0	premenopausal	0	140	222	tofu	0.5	0.2	1.1	1	1	0	1	1	0	0	1	0
25	Jakob Linseisen	2004	earlier	German	western	population-based case-control	0	premenopausal	0	278	666	isoflavone	0.85	0.54	1.33	1	1	1	1	1	0	0	0	0
29	Pamela L. Horn-Ross	2001	earlier	America	western	population-based case-control	0	premenopausal	1	398	471	isoflavone	1.2	0.75	2	1	1	1	1	0	0	0	1	0
33	Seiichiro Yamamoto	2003	earlier	Japan	asian	Cohort	1	premenopausal	0	89	9935	isoflavone	0.66	0.25	1.7	1	0	0	1	1	1	1	0	1
34	K Hirose	2005	earlier	Japan	asian	Hospital based case-control	0	premenopausal	0	79	414	isoflavone	0.44	0.22	0.89	1	1	1	1	1	1	0	0	0
36	Xiao Ou Shu	2001	earlier	China	asian	population-based case-control	0	premenopausal	1	952	990	soy foods	0.53	0.39	0.72	1	0	1	1	0	0	0	0	0
51	Hin Peng Lee	1992	earlier	Singapore	asian	Hospital based case-control	0	premenopausal	0	109	207	soy protein	0.4	0.2	0.8	1	0	0	0	0	0	0	0	0
45	TJ Key	1999	earlier	Japan	asian	Cohort	1	premenopausal	0	150		tofu	1.16	0.56	2.38	1	0	0	0	0	0	0	0	0
55	Kaoru Hirose	2003	earlier	Japan	asian	Hospital based case-control	0	premenopausal	1	1336	12003	tofu	0.84	0.67	1.04	1	1	1	0	0	0	0	0	0
65	Clement A. Adebamowo	2005	earlier	America	western	Cohort	1	premenopausal	1	637	706652	beans or lentils	0.76	0.57	1	0	1	1	1	1	1	0	1	0
93	Brian N. Fink	2006	earlier	America	western	population-based case-control	0	premenopausal	1	457	487	isoflavone	1.14	0.76	1.72	1	0	0	1	0	0	0	0	0
95	Marina S. Touillaud	2006	earlier	France	western	Cohort	1	premenopausal	1	402	117652	isoflavone	1	0.76	1.31	0	1	1	1	1	0	0	1	0

## Sheet: later
id	first_author	year	time	country	area	design	cohcas	status	nocases	cases	controls	comparison	or	orll	orul	age	bmi	family_his	energy	drinking	smoking	passive smoking	HRT use	fiber/vegetables
1	Laura N. Aderson	2012	later	Canada	western	population-based case-control	0	premenopausal	1	473	1211	isoflavone	0.82	0.61	1.1	1	0	1	0	0	0	0	0	1
1	Laura N. Aderson	2012	later	Canada	western	population-based case-control	0	premenopausal	1	184	1211	isoflavone	1.18	0.78	1.79	1	0	1	0	0	0	0	0	1
1	Laura N. Aderson	2012	later	Canada	western	population-based case-control	0	premenopausal	1	79	1211	isoflavone	1.12	0.6	2.07	1	0	1	0	0	0	0	0	1
4	Qiong Wang	2011	later	China	asian	Hospital based case-control	0	premenopausal	0	224	224	isoflavone	0.47	0.26	0.87	1	1	0	1	0	1	0	1	0
5	Yan-yun Zhu	2011	later	China	asian	Hospital based case-control	0	premenopausal	0	78	97	isoflavone	0.66	0.31	1.07	1	0	1	0	1	1	1	0	1
9	Ya Cho	2010	later	Korea	asian	Hospital based case-control	0	premenopausal	0	210	196	isoflavone	1.36	0.64	2.91	1	1	1	1	1	1	0	0	0
12	Caixia Zhang	2010	later	China	asian	Hospital based case-control	0	premenopausal	1	306	295	isoflavone	0.46	0.26	0.82	1	1	1	1	0	0	1	0	1
13	Larissa A. korde	2009	later	America	western	population-based case-control	0	premenopausal	1	438	684	soy	0.79	0.56	1.12	1	0	1	0	0	0	0	0	0
14	Ruth C. Travis	2008	later	Britain	western	Cohort	1	premenopausal	0	196	22209	isoflavone	1.31	0.95	1.81	0	1	0	1	1	0	0	1	0
15	Sang-Ah Lee	2009	later	China	asian	Cohort	1	premenopausal	1	305	unknown	isoflavone	0.44	0.26	0.73	1	1	1	1	0	0	0	0	0
20	Min Zhang	2009	later	China	asian	Hospital based case-control	0	premenopausal	0	296	671	isoflavone	0.44	0.28	0.7	1	1	1	1	1	1	1	1	0
20	Min Zhang	2009	later	China	asian	Hospital based case-control	0	premenopausal	0	204	671	isoflavone	0.36	0.21	0.62	1	1	1	1	1	1	1	1	0
21	Mi Kyung Kim	2008	later	Korea	asian	Hospital based case-control	0	premenopausal	0	235	235	soy protein	0.39	0.22	0.93	1	0	0	1	1	0	0	0	0
22	Motoki Iwasaki	2009	later	Japan, Brazil	asian	Hospital based case-control	0	premenopausal	1	178	137	isoflavone	1.35	0.72	2.54	1	0	1	0	0	1	0	0	0
22	Motoki Iwasaki	2009	later	Japan, Brazil	western	Hospital based case-control	0	premenopausal	1	25	24	isoflavone	0.17	0.03	0.84	1	0	1	0	0	1	0	0	0
22	Motoki Iwasaki	2009	later	Japan, Brazil	western	Hospital based case-control	0	premenopausal	1	161	145	isoflavone	0.54	0.26	1.31	1	0	1	0	0	1	0	0	0
26	Takeshi Suzuki	2008	later	Japan	asian	population-based case-control	0	premenopausal	1	329	1645	soybeans	0.74	0.54	1.02	1	1	1	1	1	1	0	1	0
27	Min Hee Do	2007	later	Korea	asian	Hospital based case-control	0	premenopausal	0	196	392	soy foods	0.76	0.46	1.67	1	1	1	1	1	1	0	0	1
30	AH Wu	2008	later	Singapore	asian	Cohort	1	premenopausal	0	190	96605	isoflavone	1.04	0.77	1.4	1	1	1	0	0	0	0	0	0
92	Heather Ward	2008	later	Britain	western	Nested case-control	1	premenopausal	0	43	174	urinary isoflavones	1.3	1.04	1.64	1	0	1	1	0	0	0	1	0
74	Maria Hedelin	2008	later	Sweden	western	Cohort	1	premenopausal	1	494	405517	isoflavonoids	1.04	0.81	1.34	1	1	1	1	1	0	0	1	0
75	Michelle Cotterchio	2007	later	Canada	western	population-based case-control	0	premenopausal	1	930	1211	isoflavone	0.96	0.69	1.33	1	0	1	0	0	0	0	0	1
78	Martijn Verheus	2007	later	Dutch	western	Nested case-control	1	premenopausal	0	87	87	plasma genistein	0.8	0.38	1.69	0	0	0	0	0	0	0	0	0
