# Supplementary material for: Association between Soy Isoflavone Intake and Breast Cancer Risk for Pre- and Post-Menopausal Women: A Meta-Analysis of Epidemiological Studies
Source: PLoS One. 2014 Feb 20;9(2):e89288. doi: 10.1371/journal.pone.0089288 (PMC3930722; doi:10.1371/journal.pone.0089288)
Supplement: Excel S2 — The excel file presents postmenopausal women’s data information extracted from studies of specific characteristics (sheet names indicate the study characteristics). (XLSX) [file pone.0089288.s004.xlsx]

## Sheet: all post-
id	first_author	year	time	country	area	design	cohcas	status	nocases	cases	controls	comparison	or	orll	orul	age	bmi	family_his	energy	drinking	smoking	passive smoking	HRT use	fiber/vegetables
1	Laura N. Aderson	2013	later	Canada	western	population-based case-control	0	postmenopausal	1	959	2154	isoflavone	1.02	0.8	1.3	1	0	1	0	0	0	0	0	1
1	Laura N. Aderson	2013	later	Canada	western	population-based case-control	0	postmenopausal	1	314	2154	isoflavone	1.5	1.05	2.15	1	0	1	0	0	0	0	0	1
1	Laura N. Aderson	2013	later	Canada	western	population-based case-control	0	postmenopausal	1	386	2154	isoflavone	1.08	0.77	1.53	1	0	1	0	0	0	0	0	1
3	Aida Karina Zaineddin	2012	later	German	western	population-based case-control	0	postmenopausal	1	2884	5509	soybeans	0.83	0.7	0.97	1	1	1	1	1	1	0	0	1
4	Qiong Wang	2011	later	China	asian	Hospital based case-control	0	postmenopausal	0	176	176	isoflavone	0.13	0.05	0.33	1	1	0	1	0	1	0	1	0
5	Yan-yun Zhu	2011	later	China	asian	Hospital based case-control	0	postmenopausal	0	105	95	isoflavone	0.57	0.29	0.83	1	0	1	0	1	1	1	0	1
7	Theodore M. Brasky	2011	later	America	western	Cohort	1	postmenopausal	1	880	34136	soy supplement	1.04	0.74	1.48	1	1	1	0	1	0	0	0	1
9	Ya Cho	2010	later	Korea	asian	Hospital based case-control	0	postmenopausal	0	148	164	isoflavone	0.33	0.15	0.72	1	1	1	1	1	1	0	1	0
12	Caixia Zhang	2010	later	China	asian	Hospital based case-control	0	postmenopausal	0	132	143	isoflavone	0.66	0.3	1.44	1	1	1	1	0	0	1	0	1
13	Larissa A. korde	2009	later	America	western	population-based case-control	0	postmenopausal	0	151	277	soy	0.53	0.29	0.98	1	0	1	0	0	0	0	0	0
14	Ruth C. Travis	2008	later	Britain	western	Cohort	1	postmenopausal	0	290	10842	isoflavone	0.95	0.66	1.38	0	1	0	1	1	0	0	1	0
15	Sang-Ah Lee	2009	later	China	asian	Cohort	1	postmenopausal	0	289	unknown	isoflavone	1.09	0.78	1.52	1	1	1	1	0	0	0	0	0
17	Kazuko Nishio	2007	later	Japan	asian	Cohort	1	postmenopausal	0	92	22144	tofu	1.43	0.81	2.52	1	1	1	1	0	1	0	1	1
20	Min Zhang	2009	later	China	asian	Hospital based case-control	0	postmenopausal	0	135	338	isoflavone	0.31	0.15	0.64	1	1	1	1	1	1	1	1	0
20	Min Zhang	2009	later	China	asian	Hospital based case-control	0	postmenopausal	0	121	338	isoflavone	0.25	0.11	0.54	1	1	1	1	1	1	1	1	0
21	Mi Kyung Kim	2008	later	Korea	asian	Hospital based case-control	0	postmenopausal	0	127	127	soy protein	0.22	0.06	0.88	1	0	0	1	1	0	0	0	0
22	Motoki Iwasaki	2009	later	Japan, Brazil	asian	Hospital based case-control	0	postmenopausal	1	212	235	isoflavone	0.62	0.38	1.01	1	0	1	0	0	1	0	0	0
22	Motoki Iwasaki	2009	later	Japan, Brazil	western	Hospital based case-control	0	postmenopausal	1	56	57	isoflavone	0.84	0.37	1.92	1	0	1	0	0	1	0	0	0
22	Motoki Iwasaki	2009	later	Japan, Brazil	western	Hospital based case-control	0	postmenopausal	1	218	234	isoflavone	0.58	0.33	1.03	1	0	1	0	0	1	0	0	0
26	Takeshi Suzuki	2008	later	Japan	asian	population-based case-control	0	postmenopausal	1	349	1745	soybeans	0.84	0.61	1.15	1	1	1	1	1	1	0	1	0
27	Min Hee Do	2007	later	Korea	asian	Hospital based case-control	0	postmenopausal	0	163	316	soy foods	0.69	0.48	1.52	1	1	1	1	1	1	0	0	1
29	Pamela L. Horn-Ross	2001	earlier	America	western	population-based case-control	0	postmenopausal	1	826	1077	isoflavone	0.96	0.71	1.3	1	1	1	1	0	0	0	1	0
30	AH Wu	2008	later	Singapore	asian	Cohort	1	postmenopausal	1	439	241568	isoflavone	0.74	0.61	0.9	1	1	1	0	0	0	0	0	0
33	Seiichiro Yamamoto	2003	earlier	Japan	asian	Cohort	1	postmenopausal	0	87	11741	isoflavone	0.32	0.14	0.71	1	0	0	1	1	1	1	0	1
34	K Hirose	2005	earlier	Japan	asian	Hospital based case-control	0	postmenopausal	0	88	440	isoflavone	0.58	0.3	1.1	1	1	1	1	1	1	0	0	0
36	Xiao Ou Shu	2001	earlier	China	asian	population-based case-control	0	postmenopausal	1	501	562	soy foods	0.49	0.33	0.74	1	0	1	1	0	0	0	0	0
51	Hin Peng Lee	1992	earlier	Singapore	asian	Hospital based case-control	0	postmenopausal	0	91	213	soy protein	1.8	0.8	3.6	1	0	1	0	0	0	0	0	0
0	Greenstein	1996	earlier		western	Cohort	1	postmenopausal	1	1018	34388	soy or tofu	0.76	0.5	1.18	1	1	1	1	1	1	1	1	1
45	TJ Key	1999	earlier	Japan	asian	Cohort	1	postmenopausal	0	277		tofu	1.05	0.73	1.49	1	0	0	0	0	0	0	0	0
41	Den Tonkelaar	2001	earlier	Dutch	western	Nested case-control	1	postmenopausal	0	88	268	urinary genistein	0.83	0.46	1.51	0	0	0	0	0	0	0	0	0
92	Heather Ward	2008	later	Britain	western	Nested case-control	1	postmenopausal	0	194	778	urinary isoflavones	1.01	0.96	1.13	1	0	1	1	0	0	0	1	0
55	Kaoru Hirose	2003	earlier	Japan	asian	Hospital based case-control	0	postmenopausal	1	1049	7010	tofu	0.83	0.65	1.05	1	1	1	0	0	0	0	0	0
74	Maria Hedelin	2008	later	Sweden	western	Cohort	1	postmenopausal	1	520	183874	isoflavonoids	0.93	0.73	1.18	1	1	1	1	1	0	0	1	0
75	Michelle Cotterchio	2007		Canada	western	population-based case-control	0	postmenopausal	1	2067	2154	isoflavone	1.09	0.83	1.41
78	Martijn Verheus	2007	later	Dutch	western	Nested case-control	1	postmenopausal	0	296	296	plasma genistein	0.69	0.45	1.04	0	0	0	0	0	0	0	0	0
93	Brian N. Fink	2006	earlier	America	western	population-based case-control	0	postmenopausal	1	977	953	isoflavone	1.02	0.76	1.38	1	0	0	1	0	0	0	0	0

## Sheet: isoflavone
id	first_author	year	time	country	area	design	cohcas	status	nocases	cases	controls	comparison	or	orll	orul	age	bmi	family_his	energy	drinking	smoking	passive smoking	HRT use	fiber/vegetables
1	Laura N. Aderson	2012	later	Canada	western	population-based case-control	0	postmenopausal	1	959	2154	isoflavone	1.02	0.8	1.3	1	0	1	0	0	0	0	0	1
1	Laura N. Aderson	2012	later	Canada	western	population-based case-control	0	postmenopausal	1	314	2154	isoflavone	1.5	1.05	2.15	1	0	1	0	0	0	0	0	1
1	Laura N. Aderson	2012	later	Canada	western	population-based case-control	0	postmenopausal	1	386	2154	isoflavone	1.08	0.77	1.53	1	0	1	0	0	0	0	0	1
4	Qiong Wang	2011	later	China	asian	Hospital based case-control	0	postmenopausal	0	176	176	isoflavone	0.13	0.05	0.33	1	1	0	1	0	1	0	1	0
5	Yan-yun Zhu	2011	later	China	asian	Hospital based case-control	0	postmenopausal	0	105	95	isoflavone	0.57	0.29	0.83	1	0	1	0	1	1	1	0	1
9	Ya Cho	2010	later	Korea	asian	Hospital based case-control	0	postmenopausal	0	148	164	isoflavone	0.33	0.15	0.72	1	1	1	1	1	1	0	1	0
12	Caixia Zhang	2010	later	China	asian	Hospital based case-control	0	postmenopausal	0	132	143	isoflavone	0.66	0.3	1.44	1	1	1	1	0	0	1	0	1
14	Ruth C. Travis	2008	later	Britain	western	Cohort	1	postmenopausal	0	290	10842	isoflavone	0.95	0.66	1.38	0	1	0	1	1	0	0	1	0
15	Sang-Ah Lee	2009	later	China	asian	Cohort	1	postmenopausal	0	289	unknown	isoflavone	1.09	0.78	1.52	1	1	1	1	0	0	0	0	0
20	Min Zhang	2009	later	China	asian	Hospital based case-control	0	postmenopausal	0	135	338	isoflavone	0.31	0.15	0.64	1	1	1	1	1	1	1	1	0
20	Min Zhang	2009	later	China	asian	Hospital based case-control	0	postmenopausal	0	121	338	isoflavone	0.25	0.11	0.54	1	1	1	1	1	1	1	1	0
21	Mi Kyung Kim	2008	later	Korea	asian	Hospital based case-control	0	postmenopausal	0	127	127	soy protein	0.22	0.06	0.88	1	0	0	1	1	0	0	0	0
22	Motoki Iwasaki	2009	later	Japan, Brazil	asian	Hospital based case-control	0	postmenopausal	1	212	235	isoflavone	0.62	0.38	1.01	1	0	1	0	0	1	0	0	0
22	Motoki Iwasaki	2009	later	Japan, Brazil	western	Hospital based case-control	0	postmenopausal	1	56	57	isoflavone	0.84	0.37	1.92	1	0	1	0	0	1	0	0	0
22	Motoki Iwasaki	2009	later	Japan, Brazil	western	Hospital based case-control	0	postmenopausal	1	218	234	isoflavone	0.58	0.33	1.03	1	0	1	0	0	1	0	0	0
29	Pamela L. Horn-Ross	2001	earlier	America	western	population-based case-control	0	postmenopausal	1	826	1077	isoflavone	0.96	0.71	1.3	1	1	1	1	0	0	0	1	0
30	AH Wu	2008	later	Singapore	asian	Cohort	1	postmenopausal	1	439	241568	isoflavone	0.74	0.61	0.9	1	1	1	0	0	0	0	0	0
33	Seiichiro Yamamoto	2003	earlier	Japan	asian	Cohort	1	postmenopausal	0	87	11741	isoflavone	0.32	0.14	0.71	1	0	0	1	1	1	1	0	1
34	K Hirose	2005	earlier	Japan	asian	Hospital based case-control	0	postmenopausal	0	88	440	isoflavone	0.58	0.3	1.1	1	1	1	1	1	1	0	0	0
51	Hin Peng Lee	1992	earlier	Singapore	asian	Hospital based case-control	0	postmenopausal	0	91	213	soy protein	1.8	0.8	3.6	1	0	1	0	0	0	0	0	0
41	Den Tonkelaar	2001	earlier	Dutch	western	Nested case-control	1	postmenopausal	0	88	268	urinary genistein	0.83	0.46	1.51	0	0	0	0	0	0	0	0	0
92	Heather Ward	2008	later	Britain	western	Nested case-control	1	postmenopausal	0	194	778	urinary isoflavones	1.01	0.96	1.13	1	0	1	1	0	0	0	1	0
74	Maria Hedelin	2008	later	Sweden	western	Cohort	1	postmenopausal	1	520	183874	isoflavonoids	0.93	0.73	1.18	1	1	1	1	1	0	0	1	0
75	Michelle Cotterchio	2007		Canada	western	population-based case-control	0	postmenopausal	1	2067	2154	isoflavone	1.09	0.83	1.41
78	Martijn Verheus	2007	later	Dutch	western	Nested case-control	1	postmenopausal	0	296	296	plasma genistein	0.69	0.45	1.04	0	0	0	0	0	0	0	0	0
93	Brian N. Fink	2006	earlier	America	western	population-based case-control	0	postmenopausal	1	977	953	isoflavone	1.02	0.76	1.38	1	0	0	1	0	0	0	0	0

## Sheet: soy products
id	first_author	year	time	country	area	design	cohcas	status	nocases	cases	controls	comparison	or	orll	orul	age	bmi	family_his	energy	drinking	smoking	passive smoking	HRT use	fiber/vegetables
3	Aida Karina Zaineddin	2012	later	German	western	population-based case-control	0	postmenopausal	1	2884	5509	soybeans	0.83	0.7	0.97	1	1	1	1	1	1	0	0	1
7	Theodore M. Brasky	2011	later	America	western	Cohort	1	postmenopausal	1	880	34136	soy supplement	1.04	0.74	1.48	1	1	1	0	1	0	0	0	1
9	Ya Cho	2010	later	Korea	asian	Hospital based case-control	0	postmenopausal	0	148	164	soy product	0.08	0.03	0.22	1	1	1	1	1	1	0	1	0
13	Larissa A. korde	2009	later	America	western	population-based case-control	0	postmenopausal	0	151	277	soy	0.53	0.29	0.98	1	0	1	0	0	0	0	0	0
17	Kazuko Nishio	2007	later	Japan	asian	Cohort	1	postmenopausal	0	92	22144	tofu	1.43	0.81	2.52	1	1	1	1	0	1	0	1	1
21	Mi Kyung Kim	2008	later	Korea	asian	Hospital based case-control	0	postmenopausal	0	127	127	tofu	0.39	0.11	1.9	1	0	0	1	1	0	0	0	0
26	Takeshi Suzuki	2008	later	Japan	asian	population-based case-control	0	postmenopausal	1	349	1745	soybeans	0.84	0.61	1.15	1	1	1	1	1	1	0	1	0
27	Min Hee Do	2007	later	Korea	asian	Hospital based case-control	0	postmenopausal	0	163	316	soy foods	0.69	0.48	1.52	1	1	1	1	1	1	0	0	1
34	K Hirose	2005	earlier	Japan	asian	Hospital based case-control	0	postmenopausal	0	88	440	soybeans	0.7	0.37	1.33	1	1	1	1	1	1	0	0	0
36	Xiao Ou Shu	2001	earlier	China	asian	population-based case-control	0	postmenopausal	1	501	562	soy foods	0.49	0.33	0.74	1	0	1	1	0	0	0	0	0
0	Greenstein	1996	earlier		western	Cohort	1	postmenopausal	1	1018	34388	soy or tofu	0.76	0.5	1.18
45	TJ Key	1999	earlier	Japan	asian	Cohort	1	postmenopausal	0	277		tofu	1.05	0.73	1.49	1	0	0	0	0	0	0	0	0
55	Kaoru Hirose	2003	earlier	Japan	asian	Hospital based case-control	0	postmenopausal	1	1049	7010	tofu	0.83	0.65	1.05	1	1	1	0	0	0	0	0	0

## Sheet: asian
id	first_author	year	time	country	area	design	cohcas	status	nocases	cases	controls	comparison	or	orll	orul	age	bmi	family_his	energy	drinking	smoking	passive smoking	HRT use	fiber/vegetables
4	Qiong Wang	2011	later	China	asian	Hospital based case-control	0	postmenopausal	0	176	176	isoflavone	0.13	0.05	0.33	1	1	0	1	0	1	0	1	0
5	Yan-yun Zhu	2011	later	China	asian	Hospital based case-control	0	postmenopausal	0	105	95	isoflavone	0.57	0.29	0.83	1	0	1	0	1	1	1	0	1
9	Ya Cho	2010	later	Korea	asian	Hospital based case-control	0	postmenopausal	0	148	164	isoflavone	0.33	0.15	0.72	1	1	1	1	1	1	0	1	0
12	Caixia Zhang	2010	later	China	asian	Hospital based case-control	0	postmenopausal	0	132	143	isoflavone	0.66	0.3	1.44	1	1	1	1	0	0	1	0	1
15	Sang-Ah Lee	2009	later	China	asian	Cohort	1	postmenopausal	0	289	unknown	isoflavone	1.09	0.78	1.52	1	1	1	1	0	0	0	0	0
17	Kazuko Nishio	2007	later	Japan	asian	Cohort	1	postmenopausal	0	92	22144	tofu	1.43	0.81	2.52	1	1	1	1	0	1	0	1	1
20	Min Zhang	2009	later	China	asian	Hospital based case-control	0	postmenopausal	0	135	338	isoflavone	0.31	0.15	0.64	1	1	1	1	1	1	1	1	0
20	Min Zhang	2009	later	China	asian	Hospital based case-control	0	postmenopausal	0	121	338	isoflavone	0.25	0.11	0.54	1	1	1	1	1	1	1	1	0
21	Mi Kyung Kim	2008	later	Korea	asian	Hospital based case-control	0	postmenopausal	0	127	127	soy protein	0.22	0.06	0.88	1	0	0	1	1	0	0	0	0
22	Motoki Iwasaki	2009	later	Japan, Brazil	asian	Hospital based case-control	0	postmenopausal	1	212	235	isoflavone	0.62	0.38	1.01	1	0	1	0	0	1	0	0	0
26	Takeshi Suzuki	2008	later	Japan	asian	population-based case-control	0	postmenopausal	1	349	1745	soybeans	0.84	0.61	1.15	1	1	1	1	1	1	0	1	0
27	Min Hee Do	2007	later	Korea	asian	Hospital based case-control	0	postmenopausal	0	163	316	soy foods	0.69	0.48	1.52	1	1	1	1	1	1	0	0	1
30	AH Wu	2008	later	Singapore	asian	Cohort	1	postmenopausal	1	439	241568	isoflavone	0.74	0.61	0.9	1	1	1	0	0	0	0	0	0
33	Seiichiro Yamamoto	2003	earlier	Japan	asian	Cohort	1	postmenopausal	0	87	11741	isoflavone	0.32	0.14	0.71	1	0	0	1	1	1	1	0	1
34	K Hirose	2005	earlier	Japan	asian	Hospital based case-control	0	postmenopausal	0	88	440	isoflavone	0.58	0.3	1.1	1	1	1	1	1	1	0	0	0
36	Xiao Ou Shu	2001	earlier	China	asian	population-based case-control	0	postmenopausal	1	501	562	soy foods	0.49	0.33	0.74	1	0	1	1	0	0	0	0	0
51	Hin Peng Lee	1992	earlier	Singapore	asian	Hospital based case-control	0	postmenopausal	0	91	213	soy protein	1.8	0.8	3.6	1	0	1	0	0	0	0	0	0
45	TJ Key	1999	earlier	Japan	asian	Cohort	1	postmenopausal	0	277		tofu	1.05	0.73	1.49	1	0	0	0	0	0	0	0	0
55	Kaoru Hirose	2003	earlier	Japan	asian	Hospital based case-control	0	postmenopausal	1	1049	7010	tofu	0.83	0.65	1.05	1	1	1	0	0	0	0	0	0

## Sheet: western
id	first_author	year	time	country	area	design	cohcas	status	nocases	cases	controls	comparison	or	orll	orul	age	bmi	family_his	energy	drinking	smoking	passive smoking	HRT use	fiber/vegetables
1	Laura N. Aderson	2012	later	Canada	western	population-based case-control	0	postmenopausal	1	959	2154	isoflavone	1.02	0.8	1.3	1	0	1	0	0	0	0	0	1
1	Laura N. Aderson	2012	later	Canada	western	population-based case-control	0	postmenopausal	1	314	2154	isoflavone	1.5	1.05	2.15	1	0	1	0	0	0	0	0	1
1	Laura N. Aderson	2012	later	Canada	western	population-based case-control	0	postmenopausal	1	386	2154	isoflavone	1.08	0.77	1.53	1	0	1	0	0	0	0	0	1
3	Aida Karina Zaineddin	2012	later	German	western	population-based case-control	0	postmenopausal	1	2884	5509	soybeans	0.83	0.7	0.97	1	1	1	1	1	1	0	0	1
7	Theodore M. Brasky	2011	later	America	western	Cohort	1	postmenopausal	1	880	34136	soy supplement	1.04	0.74	1.48	1	1	1	0	1	0	0	0	1
13	Larissa A. korde	2009	later	America	western	population-based case-control	0	postmenopausal	0	151	277	soy	0.53	0.29	0.98	1	0	1	0	0	0	0	0	0
14	Ruth C. Travis	2008	later	Britain	western	Cohort	1	postmenopausal	0	290	10842	isoflavone	0.95	0.66	1.38	0	1	0	1	1	0	0	1	0
22	Motoki Iwasaki	2009	later	Japan, Brazil	western	Hospital based case-control	0	postmenopausal	1	56	57	isoflavone	0.84	0.37	1.92	1	0	1	0	0	1	0	0	0
22	Motoki Iwasaki	2009	later	Japan, Brazil	western	Hospital based case-control	0	postmenopausal	1	218	234	isoflavone	0.58	0.33	1.03	1	0	1	0	0	1	0	0	0
29	Pamela L. Horn-Ross	2001	earlier	America	western	population-based case-control	0	postmenopausal	1	826	1077	isoflavone	0.96	0.71	1.3	1	1	1	1	0	0	0	1	0
0	Greenstein	1996	earlier		western	Cohort	1	postmenopausal	1	1018	34388	soy or tofu	0.76	0.5	1.18	1	1	1	1	1	1	1	1	1
41	Den Tonkelaar	2001	earlier	Dutch	western	Nested case-control	1	postmenopausal	0	88	268	urinary genistein	0.83	0.46	1.51	0	0	0	0	0	0	0	0	0
92	Heather Ward	2008	later	Britain	western	Nested case-control	1	postmenopausal	0	194	778	urinary isoflavones	1.01	0.96	1.13	1	0	1	1	0	0	0	1	0
74	Maria Hedelin	2008	later	Sweden	western	Cohort	1	postmenopausal	1	520	183874	isoflavonoids	0.93	0.73	1.18	1	1	1	1	1	0	0	1	0
75	Michelle Cotterchio	2007	later	Canada	western	population-based case-control	0	postmenopausal	1	2067	2154	isoflavone	1.09	0.83	1.41
78	Martijn Verheus	2007	later	Dutch	western	Nested case-control	1	postmenopausal	0	296	296	plasma genistein	0.69	0.45	1.04	0	0	0	0	0	0	0	0	0
93	Brian N. Fink	2006	earlier	America	western	population-based case-control	0	postmenopausal	1	977	953	isoflavone	1.02	0.76	1.38	1	0	0	1	0	0	0	0	0

## Sheet: earlier
id	first_author	year	time	country	area	design	cohcas	status	nocases	cases	controls	comparison	or	orll	orul	age	bmi	family_his	energy	drinking	smoking	passive smoking	HRT use	fiber/vegetables
29	Pamela L. Horn-Ross	2001	earlier	America	western	population-based case-control	0	postmenopausal	1	826	1077	isoflavone	0.96	0.71	1.3	1	1	1	1	0	0	0	1	0
33	Seiichiro Yamamoto	2003	earlier	Japan	asian	Cohort	1	postmenopausal	0	87	11741	isoflavone	0.32	0.14	0.71	1	0	0	1	1	1	1	0	1
34	K Hirose	2005	earlier	Japan	asian	Hospital based case-control	0	postmenopausal	0	88	440	isoflavone	0.58	0.3	1.1	1	1	1	1	1	1	0	0	0
36	Xiao Ou Shu	2001	earlier	China	asian	population-based case-control	0	postmenopausal	1	501	562	soy foods	0.49	0.33	0.74	1	0	1	1	0	0	0	0	0
51	Hin Peng Lee	1992	earlier	Singapore	asian	Hospital based case-control	0	postmenopausal	0	91	213	soy protein	1.8	0.8	3.6	1	0	1	0	0	0	0	0	0
0	Greenstein	1996	earlier		western	Cohort	1	postmenopausal	1	1018	34388	soy or tofu	0.76	0.5	1.18	1	1	1	1	1	1	1	1	1
45	TJ Key	1999	earlier	Japan	asian	Cohort	1	postmenopausal	0	277		tofu	1.05	0.73	1.49	1	0	0	0	0	0	0	0	0
41	Den Tonkelaar	2001	earlier	Dutch	western	Nested case-control	1	postmenopausal	0	88	268	urinary genistein	0.83	0.46	1.51	0	0	0	0	0	0	0	0	0
55	Kaoru Hirose	2003	earlier	Japan	asian	Hospital based case-control	0	postmenopausal	1	1049	7010	tofu	0.83	0.65	1.05	1	1	1	0	0	0	0	0	0
93	Brian N. Fink	2006	earlier	America	western	population-based case-control	0	postmenopausal	1	977	953	isoflavone	1.02	0.76	1.38	1	0	0	1	0	0	0	0	0

## Sheet: later
id	first_author	year	time	country	area	design	cohcas	status	nocases	cases	controls	comparison	or	orll	orul	age	bmi	family_his	energy	drinking	smoking	passive smoking	HRT use	fiber/vegetables
1	Laura N. Aderson	2012	later	Canada	western	population-based case-control	0	postmenopausal	1	959	2154	isoflavone	1.02	0.8	1.3	1	0	1	0	0	0	0	0	1
1	Laura N. Aderson	2012	later	Canada	western	population-based case-control	0	postmenopausal	1	314	2154	isoflavone	1.5	1.05	2.15	1	0	1	0	0	0	0	0	1
1	Laura N. Aderson	2012	later	Canada	western	population-based case-control	0	postmenopausal	1	386	2154	isoflavone	1.08	0.77	1.53	1	0	1	0	0	0	0	0	1
3	Aida Karina Zaineddin	2012	later	German	western	population-based case-control	0	postmenopausal	1	2884	5509	soybeans	0.83	0.7	0.97	1	1	1	1	1	1	0	0	1
4	Qiong Wang	2011	later	China	asian	Hospital based case-control	0	postmenopausal	0	176	176	isoflavone	0.13	0.05	0.33	1	1	0	1	0	1	0	1	0
5	Yan-yun Zhu	2011	later	China	asian	Hospital based case-control	0	postmenopausal	0	105	95	isoflavone	0.57	0.29	0.83	1	0	1	0	1	1	1	0	1
7	Theodore M. Brasky	2011	later	America	western	Cohort	1	postmenopausal	1	880	34136	soy supplement	1.04	0.74	1.48	1	1	1	0	1	0	0	0	1
9	Ya Cho	2010	later	Korea	asian	Hospital based case-control	0	postmenopausal	0	148	164	isoflavone	0.33	0.15	0.72	1	1	1	1	1	1	0	1	0
12	Caixia Zhang	2010	later	China	asian	Hospital based case-control	0	postmenopausal	0	132	143	isoflavone	0.66	0.3	1.44	1	1	1	1	0	0	1	0	1
13	Larissa A. korde	2009	later	America	western	population-based case-control	0	postmenopausal	0	151	277	soy	0.53	0.29	0.98	1	0	1	0	0	0	0	0	0
14	Ruth C. Travis	2008	later	Britain	western	Cohort	1	postmenopausal	0	290	10842	isoflavone	0.95	0.66	1.38	0	1	0	1	1	0	0	1	0
15	Sang-Ah Lee	2009	later	China	asian	Cohort	1	postmenopausal	0	289	unknown	isoflavone	1.09	0.78	1.52	1	1	1	1	0	0	0	0	0
17	Kazuko Nishio	2007	later	Japan	asian	Cohort	1	postmenopausal	0	92	22144	tofu	1.43	0.81	2.52	1	1	1	1	0	1	0	1	1
20	Min Zhang	2009	later	China	asian	Hospital based case-control	0	postmenopausal	0	135	338	isoflavone	0.31	0.15	0.64	1	1	1	1	1	1	1	1	0
20	Min Zhang	2009	later	China	asian	Hospital based case-control	0	postmenopausal	0	121	338	isoflavone	0.25	0.11	0.54	1	1	1	1	1	1	1	1	0
21	Mi Kyung Kim	2008	later	Korea	asian	Hospital based case-control	0	postmenopausal	0	127	127	soy protein	0.22	0.06	0.88	1	0	0	1	1	0	0	0	0
22	Motoki Iwasaki	2009	later	Japan, Brazil	asian	Hospital based case-control	0	postmenopausal	1	212	235	isoflavone	0.62	0.38	1.01	1	0	1	0	0	1	0	0	0
22	Motoki Iwasaki	2009	later	Japan, Brazil	western	Hospital based case-control	0	postmenopausal	1	56	57	isoflavone	0.84	0.37	1.92	1	0	1	0	0	1	0	0	0
22	Motoki Iwasaki	2009	later	Japan, Brazil	western	Hospital based case-control	0	postmenopausal	1	218	234	isoflavone	0.58	0.33	1.03	1	0	1	0	0	1	0	0	0
26	Takeshi Suzuki	2008	later	Japan	asian	population-based case-control	0	postmenopausal	1	349	1745	soybeans	0.84	0.61	1.15	1	1	1	1	1	1	0	1	0
27	Min Hee Do	2007	later	Korea	asian	Hospital based case-control	0	postmenopausal	0	163	316	soy foods	0.69	0.48	1.52	1	1	1	1	1	1	0	0	1
30	AH Wu	2008	later	Singapore	asian	Cohort	1	postmenopausal	1	439	241568	isoflavone	0.74	0.61	0.9	1	1	1	0	0	0	0	0	0
92	Heather Ward	2008	later	Britain	western	Nested case-control	1	postmenopausal	0	194	778	urinary isoflavones	1.01	0.96	1.13	1	0	1	1	0	0	0	1	0
74	Maria Hedelin	2008	later	Sweden	western	Cohort	1	postmenopausal	1	520	183874	isoflavonoids	0.93	0.73	1.18	1	1	1	1	1	0	0	1	0
75	Michelle Cotterchio	2007	later	Canada	western	population-based case-control	0	postmenopausal	1	2067	2154	isoflavone	1.09	0.83	1.41
78	Martijn Verheus	2007	later	Dutch	western	Nested case-control	1	postmenopausal	0	296	296	plasma genistein	0.69	0.45	1.04	0	0	0	0	0	0	0	0	0
